# Supplementary material for: In primary airway epithelial cells, the unjamming transition is distinct from the epithelial-to-mesenchymal transition
Source: Nat Commun. 2020 Oct 7;11:5053. doi: 10.1038/s41467-020-18841-7 (PMC7542457; doi:10.1038/s41467-020-18841-7)
Supplement: Supplementary file 4 — Source Data [file 41467_2020_18841_MOESM4_ESM.xlsx]

## Sheet: Fig. 1b
Raw data for Figure 1b. For each donor, the average velocity was determined from 6-18 fields of view
In Fig. 1b, the n=4 average velocities were plotted as mean +/- SEM
		24 hours				48 hours				72 hours
	FOV	Control	UJT	pEMT		Control	UJT	pEMT		Control	UJT	pEMT
Donor 1	1	1.547	3.9957	1.7367		1.529	4.6801	2.598		2.3788	7.9635	3.2041
(U7)	2	1.3261	2.0545	1.9152		1.4934	10.461	2.3475		3.7011	10.503	2.5387
	3	1.6127	3.4822	1.2668		1.4677	10.208	1.7855		3.7434	17.624	3.2396
	4	1.4112	2.1379	1.612		1.1574	6.5505	2.079		2.7812	16.667	2.9026
	5	2.1916	5.0746	1.2085		1.7928	10.816	2.1232		1.8931	7.2554	2.8712
	6	1.7266	3.4836	1.4648		1.2835	6.6135	2.4945		2.9012	15.559	2.8306
	7	4.4825	4.2863	1.9782		1.7169	12.286	1.9821		2.2021	11.504
	8	1.7521	2.5419	1.7016		1.4954	11.163	2.087		2.4848	14.922
	9	3.5945	4.8929	1.7472		1.5726	11.497	1.497		1.4947	18.549
	10	1.4529	2.9803	1.9822		1.2637	4.9023	1.7476		2.3393	11.234
	11	2.7661	4.405	1.9822		1.588	12.312	2.0567		1.9389	16.549
	12	1.248	2.2973	2.0742		1.2838	5.5879	1.5951		3.5043	15.033
	Average	2.09261	3.46935	1.72247		1.47035	8.92311	2.03277		2.61358	13.6136	2.93113
Donor 2	1	0.7378	1.8422	1.8863		2.0483	7.2115	2.23		0.53305	1.5096	1.4447
(U8)	2	0.77	1.7089	1.8742		0.92166	8.09	2.3067		0.5581	1.5308	1.176
	3	0.69896	1.7508	2.3464		1.8688	9.1543	1.4302		0.53487	1.7824	1.1336
	4	0.72012	1.5618	3.2471		1.9286	7.442	1.8414		0.51764	0.7749	1.3226
	5	0.52585	1.9841	1.995		0.80447	11.682	1.5789		0.47477	3.1465	1.4628
	6	0.6807	2.3486	4.3264		1.8774	13.747	1.992		0.63903	0.93877	1.25
	7	0.66157	1.8066	3.5472		1.0853	10.715	1.8721		0.62242	1.9059	1.4113
	8	0.59043	1.8062	2.6916		0.74209	8.2188	1.7885		0.50287	1.5061	1.1934
	9	0.54097	1.5903	2.7512		1.2205	12.219	1.7008		0.45559	3.7904	1.4485
	10	0.55873	1.7301	2.0805		1.2075	8.9827	1.6067		0.56759	1.926	1.6403
	11	0.62763	1.4732	1.7666		1.0595	10.427	1.4545		0.59654	1.4489	1.1153
	12	0.58241	1.5579	2.5219		0.74744	8.3383	1.6788			1.904	1.2697
	Average	0.641264	1.76339	2.5862		1.29263	9.68563	1.79005		0.545679	1.84702	1.32235
Donor 3	1	0.71429	2.8536	2.8672		9.9241	5.9083	1.4035		0.93788	12.925	2.1826
(U19)	2	0.7775	2.2246	3.2433		2.2968	4.0505	1.8477		1.0014	5.99	2.31
	3	0.70944	2.2744	3.1885		8.5048	5.4418	1.9864		1.1203	10.153	1.845
	4	0.71971	2.1872	3.9164		4.9425	2.7933	1.9247		0.88274	5.3422	2.4325
	5	0.79799	2.57	4.1014		0.89114	4.6683	2.0442		5.8321	6.7666	2.2624
	6	0.73902	2.3522	3.7812		0.77057	6.2115	2.6356		1.2359	2.9215	2.1491
	7		8.6492			0.87943	7.7965	2.0257			10.223	1.9694
	8		7.2629			0.72886	9.2501	1.6196			7.0818	1.9852
	9		7.5152			1.3355	6.9213	1.7642			5.5213	1.9007
	10		6.7781			1.427	7.0833	1.9565			16.178	1.8214
	11		7.5934			1.6355	8.4915	2.0467			4.2372	1.851
	12		6.4225			1.3311	6.0876	1.7701			5.3669	2.1524
	Average	0.742992	4.89027	3.51633		2.88894	6.22533	1.91874		1.83505	7.72554	2.07181
Donor 4	1	0.65699	2.4193	4.6822		2.4903	23.933	3.118		9.7683	10.625	1.9241
(U9)	2	0.68527	3.4875	4.9993		2.9063	11.346	3.3275		2.1909	7.949	1.9542
	3	0.4913	3.1103	8.9962		6.5371	12.334	3.5771		6.4129	8.4443	1.831
	4	0.56619	4.7847	6.3955		2.1642	13.37	3.3131		2.063	16.631	2.2857
	5	0.49577	3.6323	6.5036		10.808	12.163	2.0219		7.8876	10.096	1.6373
	6	0.57308	3.2763	5.2038		5.0333	19.017	3.7454		1.0608	13.252	1.7438
	7	0.6646	4.9892	2.2661		2.9646	12.762	3.0574		1.5566	18.314	1.7012
	8	0.64142	4.2063	2.7333		3.6017	20.462	2.5109		2.0265	9.8327	2.0107
	9	0.8134	4.4728	2.2287		2.9023	8.023	5.1377		2.1543	12.343	1.7598
	10	0.77138	5.6883	3.5537		2.9418	10.986	3.3476		0.81918	15.082	1.6392
	11	0.79305	4.3494	3.8675		4.1464	10.253	3.3135		2.6416	7.6463	2.0599
	12	0.71169	6.1063	4.4682		1.3898	12.972	3.1546		2.7474	25.927	1.4269
	13	0.60998	3.636	4.1428		8.3093	9.3501	2.4292		4.4254	20.121	1.8567
	14	0.59288	5.7	4.0753		7.006	13.689	4.9304		1.9859	7.134	2.1589
	15	0.64567	4.754	2.1044		5.8876	12.768	2.8404		0.86728	8.0832	1.8727
	16	0.58141	5.7818	1.7541		5.4908	9.2249	2.2362		0.73715	15.281	1.7878
	17	1.0283	3.2833	2.0854		2.9951	14.19	4.8837		1.5247	11.81	1.8998
	18	0.96974	5.108	2.4819		6.2826		2.642		1.2965	15.322	1.4429
	Average	0.682896	4.37699	4.03011		4.65873	13.3437	3.31037		2.89811	12.9941	1.83292

## Sheet: Fig. 1c
Raw data for Figure 1c. For each donor, the average effective diffusivity (D_eff) was determined from 6-18 fields of view
In Fig. 1c, the n=4 average velocities were plotted as mean +/- SEM
		24 hours				48 hours				72 hours
	FOV	Control	UJT	pEMT		Control	UJT	pEMT		Control	UJT	pEMT
Donor 1	1	2.76498	21.696	1.73676		3.78534	46.4112	7.0824		5.23476	79.086	7.251
	2	0.70578	8.4516	2.99316		3.3558	28.4526	4.47456		35.9172	53.877	5.13516
	3	2.44614	20.8602	1.9005		3.06114	73.872	3.32016		15.1698	221.736	7.659
	4	1.77678	5.03814	1.45566		1.62096	60.462	4.6818		7.14	122.184	6.687
	5	4.61862	15.9108	1.81332		5.21274	107.922	3.69756		3.89328	56.487	7.3224
	6	3.5421	7.4166	1.26018		1.77924	44.3136	6.7128		11.388	273.264	6.579
	7	14.5236	20.8782	1.44942		4.23858	93.942	3.18702		4.87794	63.816
	8	4.78644	10.6116	1.49346		2.50134	93.048	3.13956		4.73646	72.81
	9	24.0036	21.1548	2.03472		3.53244	94.65	2.658		2.60394	132.342
	10	0.87384	7.227	1.70628		2.30658	23.9976	3.09978		8.1888	115.02
	11	6.027	14.562	1.70628		4.17888	85.338	3.36786		4.57794	137.28
	12	1.69866	9.5586	1.60998		1.78098	39.7446	2.00172		14.0082	373.284
	Average	5.6473	13.6138	1.76331		3.11284	66.0128	3.95194		9.81136	141.766	6.77226
Donor 2	1	0.202614	3.59796	2.15676		3.9642	26.811	4.62024		0.204726	3.17358	1.82568
	2	0.203886	2.54808	2.04558		1.88352	42.1452	6.798		0.163518	12.7026	1.0122
	3	0.170568	3.01338	2.77164		4.18134	59.0646	1.95096		0.18519	4.57542	1.25142
	4	0.165744	2.40636	2.79084		4.0575	59.358	3.5445		0.160992	0.79584	1.28676
	5	0.140148	4.28808	6.4278		1.0818	99.972	4.8267		0.198468	12.2418	2.1987
	6	0.205188	4.74744	4.27722		3.56148	70.524	3.96048		0.185184	1.08162	1.33506
	7	0.297696	3.39246	5.83878		1.09902	81.516	3.27204		0.18612	7.2318	1.80324
	8	0.184566	2.90868	2.56584		1.11972	31.2294	3.02286		0.177702	4.2627	1.14756
	9	0.220434	2.36196	4.52454		2.0589	82.458	3.9183		0.149442	22.5216	1.87146
	10	0.227892	3.00024	2.69742		2.57154	46.3188	3.32904		0.183168	9.351	1.6935
	11	0.20943	2.41128	2.41464		2.57892	56.013	2.409		0.164364	4.12956	1.13778
	12	0.25011	2.81658	2.70096		0.77838	45.5946	2.84496			16.2042	1.44198
	Average	0.206523	3.12438	3.43434		2.41136	58.4171	3.70809		0.178079	8.18931	1.50045
Donor 3	1	0.411228	5.23188	10.4454		50.8704	18.1746	1.7295		1.26798	69.99	3.6906
	2	0.507588	4.51032	8.9598		3.0051	6.3186	2.9781		0.92226	41.349	3.6231
	3	0.406662	4.52844	11.4498		41.7714	14.199	3.80046		1.15506	71.274	3.12882
	4	0.450132	3.70674	15.0036		19.6818	4.77972	3.45228		0.69114	19.7526	3.83298
	5	0.540774	4.76856	10.002		0.52164	11.1606	4.66554		13.083	45.1506	4.42716
	6	0.50319	4.0617	23.1978		0.406212	10.9668	6.3168		1.44852	5.68536	3.69042
	7		14.7972			0.82416	36.1884	3.2274			59.7282	3.19956
	8		8.1222			0.546204	30.024	2.64816			71.904	3.3192
	9		12.5826			1.32372	20.6628	2.78856			26.43	2.75394
	10		9.906			1.61166	23.6358	3.41316			348.282	2.6646
	11		18.0216			2.46846	28.3272	3.21894			16.5096	2.7399
	12		13.7868			1.00248	21.8232	3.32556			16.4442	3.50676
	Average	0.469929	8.66867	13.1764		10.3361	18.8551	3.46371		3.09466	66.0416	3.38142
Donor 4	1	0.161946	4.41228	11.0436		5.48262	370.164	7.6968		81.738	81.438	3.49722
	2	0.189204	14.1384	11.9562		11.5374	153.15	9.474		9.561	87.108	3.26964
	3	0.193962	10.23	9.6252		21.087	137.286	15.8874		37.9362	243.252	2.10966
	4	0.277188	19.5258	7.527		3.06672	147.648	13.7964		7.2684	173.154	4.76736
	5	0.183024	12.2208	10.98		86.982	75.33	10.5756		63.066	180.666	3.09942
	6	0.313554	11.2404	8.1834		11.2152	149.838	9.7566		1.08918	181.524	2.94072
	7	0.350088	15.3978	4.0593		5.77164	89.892	7.6884		5.20464	253.644	2.9256
	8	0.275412	15.1092	7.761		9.4032	157.314	4.31904		20.2176	204.204	3.18036
	9	0.168954	16.848	5.12586		3.9282	43.911	10.4394		7.863	64.236	3.3828
	10	0.201546	22.3308	9.8538		7.1646	74.682	6.0498		0.96774	138.618	2.86668
	11	0.191106	13.1238	7.9434		13.041	86.31	9.6336		10.2258	77.37	4.46316
	12	0.21744	22.6104	11.9064		1.66686	140.61	6.906		9.1128	498.006	1.70922
	13	0.258588	10.4238	4.72932		28.6386	60.234	7.6638		76.608	207.348	1.941
	14	0.205326	19.8438	2.66778		26.1828	116.37	12.5358		6.7014	48.6654	2.61612
	15	0.287976	20.3604	4.4802		32.379	83.586	5.04702		2.94726	129.942	3.03906
	16	0.21723	18.7482	1.85718		13.9464	29.4384	6.8334		0.559536	170.046	1.93968
	17	0.310494	7.9806	2.48106		6.6654	65.67	15.0726		2.31384	240.192	3.3426
	18	0.27936	16.8912	1.82118		26.8236		6.9774		0.561018	249.192	1.94712
	Average	0.237911	15.0798	6.88899		17.499	116.555	9.24184		19.1079	179.367	2.94652

## Sheet: Fig. 1e
Raw data for Figure 1e. For each donor, the aspect ratio (AR) was determined from 1-3 fields of view
In Fig. 1e, the n=3 average ARs were plotted as mean +/- SEM
		24 hours				48 hours				72 hours
	FOV	Control	UJT	pEMT		Control	UJT	pEMT		Control	UJT	pEMT
Donor 1	1	1.4703	2.0047	1.7308		1.5696	2.4876	2.139		1.5455	2.331	1.7638
	2	1.5375	1.9296	1.6674		1.5875	2.4229	2.0043		1.5238	2.2637	1.7414
	Average	1.5039	1.96715	1.6991		1.57855	2.45525	2.07165		1.53465	2.29735	1.7526
Donor 2	1	1.47	1.7034	1.8312		1.4989	2.4915	1.7647		1.6251	2.0496	1.7919
	2	1.528	1.7578	1.8429		1.494	1.7652			1.7016	2.5368
	3	1.5207	1.6538	2.1815		1.5018	1.9413			1.6636	2.0533
	Average	1.50623	1.705	1.95187		1.49823	2.066	1.7647		1.66343	2.21323	1.7919
Donor 3	1	1.7698	2.0277	1.7933		1.6589	2.0208	1.861		1.6298	1.9838	1.9636
	2	1.6652	1.9438	1.9268		1.7221	2.2541	1.9693		1.5973	2.7971	1.9164
	Average	1.7175	1.98575	1.86005		1.6905	2.13745	1.91515		1.61355	2.39045	1.94

## Sheet: Fig. 2d
Data for Figure 2d. For each donor, the edge tortuosity was determined from 1-3 fields of view
In Fig. 2d, the n=3 average edge tortuosities were plotted as mean +/- SEM
		24 hours				48 hours				72 hours
	Donor	Control	UJT	pEMT		Control	UJT	pEMT		Control	UJT	pEMT
	1	1.0748	1.0783	1.0992		1.07935	1.09135	1.16535		1.0773	1.1383	1.2474
	2	1.07377	1.0794	1.09472		1.07347	1.08155	1.1918		1.07648	1.0865	1.1922
	3	1.0853	1.0873	1.1138		1.0937	1.08905	1.2183		1.0932	1.0976	1.2617
	Average	1.07796	1.08167	1.10258		1.08218	1.08732	1.19182		1.08232	1.10747	1.23377
	SEM	0.00368274	0.00283451	0.00575925		0.00600689	0.00295879	0.0152854		0.00544271	0.0157461	0.0211893

## Sheet: Fig. 2e
Raw data for Figure 2e. For each donor, permeability was determined from 2 wells at each timepoint
Because baseline values differed between donors, and between experiments on different days, each experimental sample (UJT or pEMT) was normalized to its own control
In Fig. 2e, the n=4 average relative permeabilities were plotted as mean +/- SEM
		24 hours				48 hours				72 hours
		Control	UJT	pEMT		Control	UJT	pEMT		Control	UJT	pEMT
Donor 1	Average	1	0.952706	3.03235		1	1.44144	3.27576		1	1.10029	2.18984
Donor 2	Average	1	1.08511	4.00176		1	1.63161	3.14933		1	2.37876	5.82888
Donor 3	Average	1	1.06837	3.71898		1	1.09505	5.66315		1	1.02706	13.3404
Donor 4	Average	1	1.94789	8.73967		1	2.16072	5.25398		1	2.9679	15.4778
	Mean	1	1.26352	4.87319		1	1.5822	4.33556		1	1.8685	9.20924
	SEM	0	0.230015	1.3048		0	0.222535	0.654238		0	0.480209	3.1233

## Sheet: Fig. 2h
Uncropped blots shown for the representative donor in Fig. 2h
	Entire area captured by imager is shown (outlined in a black rectangle).
	Each membrane was cut horizontally into multiple pieces to allow detection of multiple targets on each membrane. This allowed us to detect target proteins and loading controls in the same sample, simultaneously.
	Each blot shows the lanes as in Fig. 2h, along with a biotinylated ladder (right-most lane) and 4 additional lanes, taken from parallel experiments with repeated compression.
	The cropped area used in the manuscript is indicated with a dotted-line box
Blots from n=3 donors, taken in independent experiments, are quantified in Extended Data Figure 2d and Extended Data Figure 3c

## Sheet: Fig. 2i
Data for Figure 2i. For each donor, mRNA was measured from 2 wells at each timepoint
In Fig. 2i, the mRNA fold changes from n=2-3 donors for 2-3 timepoints were plotted as mean +/- SEM
		3 hours				24 hours				48 hours
GENE	Donor	Control	UJT	pEMT		Control	UJT	pEMT		Control	UJT	pEMT
FN-EDA	1	1.0087	0.856298	1.73944		1.00872	1.17287	65.0074		1.00001	0.659015	56.4044
	2	1.2301	2.15855	10.5945		1.10557	2.32127	42.7854
	3					1.03321	2.29378	114.292		1.01152	4.6582	236.643
fold-change	mean	1.1194	1.50742	6.16697		1.04916	1.92931	74.0284		1.00576	2.65861	146.524
VIM	1	1.00801	1.08766	1.93321		1.00211	1.61452	8.95796		1.00598	1.31476	7.7851
	2	1.0059	0.996142	1.42853		1.00001	1.87928	9.40777		1.0044	1.96115	10.9163
fold-change	mean	1.00696	1.0419	1.68087		1.00106	1.7469	9.18286		1.00519	1.63795	9.35068
ZEB1	1	1.00284	1.09716	1.5841		1.00565	1.48494	6.07385		1.00361	2.00152	12.4543
	2	1.01263	1.26035	1.6822		1.01067	1.72984	11.8516
	3					1.00364	1.38692	11.6578		1.10776	0.796498	11.1948
fold-change	mean	1.00774	1.17876	1.63315		1.00665	1.5339	9.8611		1.05568	1.39901	11.8246
Below are the Ct values for the donors/conditions above:					(Note: P, below, corresponds to UJT, above; T, below, corresponds to pEMT, above).
FN-EDA	Donor 1	GAPDH	FN-EDA		Donor 2	GAPDH	FN-EDA		Donor 3	GAPDH	FN-EDA
	1 Ctl 3hr A	18.1951	27.638		Ctl 3hr A	17.6119	27.2251		Ctl 1 24 hr	18.452	27.6695
	2 Ctl 3hr B	18.2658	28.089		Ctl 3hr B	17.5602	29.095		Ctl 2 24 hr	17.9531	26.4291
	3 P 3hrs A	18.1269	27.8998		P 3hr A	17.298	27.0658		P 1 24 hr	18.0219	25.0716
	4 P 3hrs B	18.2581	28.2041		P 3hr B	17.2654	26.4784		P 2 24 hr	18.0293	26.7222
	5 T 3hrs A	18.1122	27.4994		TGFb1 3hr A	17.5727	24.7847		TGFb1 3 hr 1	17.8953	19.7854
	6 T 3hrs B	18.2676	26.7033		TGFb1 3hr B	17.3968	24.5235		TGFb1 3 hr 2	18.1444	20.2856
	7 Ctl 24 hrs A	18.2604	24.8674		Ctl 24hr A	17.3455	26.8872		Ctl 1 48 hr	17.9691	27.2696
	8 Ctl 24 hrs B	18.3801	25.3679		Ctl 24hr B	17.3816	25.609		Ctl 2 48 hr	18.0113	26.8742
	9 P 24 hrs A	18.3977	25.4067		P 24hr A	17.45	25.1062		P 1 48 hr	17.6401	24.6485
	10 P 24 hrs B	18.4391	24.6688		P 24hr B	17.4191	25.1023		P 2 48 hr	18.0826	24.8115
	11 T 24 hrs A	18.4813	19.0656		TGFb1 24hr A	17.4366	21.0943		TGFb1 48 hr 1	17.8937	19.0063
	12 T 24 hrs B	18.581	19.5756		TGFb1 24hr B	17.4038	20.6999		TGFb1 48 hr 2	17.9015	19.1842
	13 Ctl 48 hrs A	18.4658	23.4878
	14 Ctl 48 hrs B	18.5756	23.6077
	15 P 48 hrs A	18.4757	24.0875
	16 P 48 hrs B	18.3336	23.9792
	17 T 48 hrs A	18.2982	17.5526
	18 T 48 hrs B	18.4668	17.6323
VIM	Donor 1	GAPDH	Vim		Donor 2	GAPDH	Vim
	1 Ctl 3hr A	17.8482	23.1067		Ctl 1 3 hr	18.2293	24.2588
	2 Ctl 3hr B	17.8202	22.7137		Ctl 2 3 hr	18.0202	23.7363
	3 P 3hrs A	17.6523	22.5293		P 1 3 hr	17.5684	23.3707
	4 P 3hrs B	18.0139	23.051		P 2 3 hr	17.3479	23.3065
	5 T 3hrs A	17.643	22.173		TGFb 1 3 hr	17.3844	22.6709
	6 T 3hrs B	17.8171	21.6263		TGFb 2 3 hr	17.4192	22.8529
	7 Ctl 24 hrs A	17.7954	22.2118		Ctl 1 24 hr	17.4947	23.2188
	8 Ctl 24 hrs B	17.9328	22.1617		Ctl 2 24 hr	17.3851	23.0962
	9 P 24 hrs A	18.0568	21.6554		P 1 24 hr	17.4479	22.036
	10 P 24 hrs B	17.8966	21.5619		P 2 24 hr	17.474	22.5403
	11 T 24 hrs A	18.0314	19.1357		TGFb 24 3 hr	17.3532	19.7409
	12 T 24 hrs B	18.0903	19.3071		TGFb 24 3 hr	17.5066	20.0933
	13 Ctl 48 hrs A	17.9845	21.9834		Ctl 1 48 hr	17.4561	23.6946
	14 Ctl 48 hrs B	18.0652	22.3793		Ctl 2 48 hr	17.5314	23.4993
	15 P 48 hrs A	17.9929	21.4623		P 1 48 hr	17.1542	22.4006
	16 P 48 hrs B	17.8509	21.9796		P 2 48 hr	17.3908	22.4158
	17 T 48 hrs A	17.8595	19.0865		TGFb 1 48 hr	17.3982	20.0458
	18 T 48 hrs B	18.0377	19.2029		TGFb 2 48 hr	17.3525	20.0146
ZEB1	Donor 1	GAPDH	ZEB1		Donor 2	GAPDH	ZEB1		Donor 3	GAPDH	Zeb1
	1 Ctl 3hr A	18.2494	28.2052		Ctl 3hr A	18.2155	29.6616		Ctl 1 24 hr	17.9822	30.2032
	2 Ctl 3hr B	18.2992	28.4725		Ctl 3hr B	17.9727	29.8926		Ctl 2 24 hr	17.8894	29.8643
	3 P 3hrs A	18.1652	28.064		P 3hr A	17.7439	29.1355		P 1 24 hr	17.9513	29.1803
	4 P 3hrs B	18.4254	28.389		P 3hr B	17.7182	29.0203		P 2 24 hr	17.9393	30.1149
	5 T 3hrs A	18.1504	28.07		TGFb1 3hr A	18.0978	28.8881		TGFb 24 3 hr	17.8273	26.3625
	6 T 3hrs B	18.2975	27.3177		TGFb1 3hr B	17.8438	28.9278		TGFb 24 3 hr	17.9684	26.5429
	7 Ctl 24 hrs A	18.3066	27.8007		Ctl 24hr A	17.7844	30.0107		Ctl 1 48 hr	17.9012	29.9756
	8 Ctl 24 hrs B	18.3835	28.1842		Ctl 24hr B	17.9468	29.7749		Ctl 2 48 hr	18.0388	28.7854
	9 P 24 hrs A	18.4314	27.713		P 24hr A	18.3338	29.352		P 1 48 hr	17.5889	29.1481
	10 P 24 hrs B	18.4357	27.3335		P 24hr B	17.7671	29.2678		P 2 48 hr	17.8345	29.7783
	11 T 24 hrs A	18.5183	25.3741		TGFb1 24hr A	17.9033	26.4917		TGFb 1 48 hr	17.8569	25.7169
	12 T 24 hrs B	18.53	25.7922		TGFb1 24hr B	18.1238	26.4714		TGFb 2 48 hr	17.8658	25.8604
	13 Ctl 48 hrs A	18.4704	29.245
	14 Ctl 48 hrs B	18.5969	29.1265
	15 P 48 hrs A	18.4918	28.3858
	16 P 48 hrs B	18.6793	28.1224
	17 T 48 hrs A	18.3285	25.2899
	18 T 48 hrs B	18.4865	25.5541

## Sheet: Fig. 3c
Data for Figure 3c. For each donor, structural pack size (in # of cells) was determined from 1-3 fields of view. Because the data was skewed, we report median values.
In Fig. 3c, the n=3 median dynamic pack sizes, calculated as effective diameter, were plotted as mean +/- SEM
		24 hours				48 hours				72 hours
		Control	UJT	pEMT		Control	UJT	pEMT		Control	UJT	pEMT
Donor 1	Median	9.5479	83.81	12.694		4.0435	84.003	3.4732		2.4398	321.11	2.9048
Donor 2	Median	2.2674	8.6429	12.364		3.4353	62.289	1.7674		4.6718	169.66	1.2955
Donor 3	Median	2.9693	41.607	5.625		3.0954	184.36	7.8579		2.6421	219.21	1.4667
	Mean	4.9282	44.6866	10.2277		3.52473	110.217	4.36617		3.25123	236.66	1.889
	SEM	2.31872	21.7534	2.3033		0.277322	37.5975	1.81398		0.71268	44.582	0.510299

## Sheet: Fig. 3d
Data for Figure 3d. For each donor, dynamic pack size was determined from 6-18 fields of view.
Because the data within each FOV was skewed, we report median values.
In Fig. 3d, the n=4 median dynamic pack sizes, calculated as effective diameter, were plotted as mean +/- SEM
		24 hours				48 hours				72 hours
		Control	UJT	pEMT		Control	UJT	pEMT		Control	UJT	pEMT
Donor 1	Median	17.4553	43.2407	239.719		39.84	183.503	29.6195		27.2435	228.555	25.0838
Donor 2	Median	18.7844	65.947	259.022		116.928	393.253	151.611		23.1354	176.756	39.4739
Donor 3	Median	28.7883	161.212	355.808		215.246	352.932	290.325		110.456	425.146	44.014
Donor 4	Median	87.0989	190.365	36.2472		54.4915	426.238	28.8598		171.224	481.555	30.1337
	Mean	38.0317	115.191	222.699		106.626	338.982	125.104		83.0148	328.003	34.6764
	SEM	16.5501	35.7899	67.1388		39.8777	53.95	62.1696		35.6252	74.0386	4.30951

## Sheet: Extended Data Fig. 2
Extended Data Figure 2d
Quantification from n=3 donors of protein expression of E-cadherin.
Blots were run in parallel with identical exposure times and reagent concentrations used across blots
	E-cadherin		24 hours				48 hours				72 hours
			Control	UJT	pEMT		Control	UJT	pEMT		Control	UJT	pEMT
		Donor 1	1	0.85445	0.616077		0.822266	0.845113	0.514106		0.9468	0.912848	0.541153
		Donor 2	1	1.07492	0.698706		1.00507	1.07356	0.55579		0.899107	1.04294	0.441235
		Donor 3					1	0.89599	0.593611		0.677535	1.17485	0.637659
		mean	1	0.964683	0.657391		0.942446	0.93822	0.554502		0.841148	1.04355	0.540015
		SEM	0	0.110233	0.0413144		0.0601078	0.0692438	0.0229601		0.0829565	0.0756353	0.0567057

[truncated: 2 more sheets: Extended Data Fig. 3, Extended Data Fig. 4]
